# Supplementary material for: Effect of F16-Betulin Conjugate on Mitochondrial Membranes and Its Role in Cell Death Initiation
Source: Membranes (Basel). 2021 May 10;11(5):352. doi: 10.3390/membranes11050352 (PMC8151401; doi:10.3390/membranes11050352)
Supplement: Supplementary file 1 [file membranes-11-00352-s001.zip]

Archive with 1 entries (1 files):
- membranes-1202227-supplementary.pdf
